# Supplementary material for: The relationship between DXA-based and anthropometric measures of visceral fat and morbidity in women
Source: BMC Cardiovasc Disord. 2013 Apr 3;13:25. doi: 10.1186/1471-2261-13-25 (PMC3769144; doi:10.1186/1471-2261-13-25)
Supplement: Additional file 1: Table S1 — Study sample (n = 3457) correlation and colinearity between measures of adiposity. Table S2. Type 2 diabetes (T2D) multiple regression analyses. Table S3. Residuals analysis for type 2 diabetes (T2D). Table S4. Hypertension (HT) multiple regression analyses. Table S5. Residuals analysis for hypertension (HT). Table S6. Carotid intima-media thickness (cIMT) Cox multiple regression analyses. Table S7. Residuals analysis for carotid intima-media thickness (cIMT). Table S8. Multiple regression analyses for alanine transaminase (ALT). Table S9. Residuals analysis for the quantitative trait (QT)/assay for alanine transaminase (ALT). Table S10. Multiple regression analyses for alkaline phosphatase (ALK). Table S11. Residuals analysis for the quantitative trait (QT)/assay alkaline phosphate (ALK). Table S12. Multiple regression analyses for bilirubin (BIL). Table S13. Residuals analysis for the quantitative trait (QT)/assay for bilirubin (BIL). Table S14. Multiple regression analyses for gamma-glutamyl transpeptidase (GGT). Table S15. Residuals analysis for the quantitative trait (QT)/assay gamma-glutamyl transpeptidase (GGT). [file 1471-2261-13-25-S1.xls]

## Sheet: Supp_S1
		VAT	DXA	BMI	WC
	DXA	0.8996
	BMI	0.7846	0.7693
	WC	0.9584	0.8336	0.7941
	age	0.421	0.2618	0.1697	0.1932
	Supplementary Table S1. Study sample (n=3457) correlation and colinearity between measures of adiposity.
	The Pearson product-moment correlation coefficient is presented. Abbreviations: BMI - body mass index,
	WC - tape-measured waist circumference (cm) taken at DXA scan visit.

## Sheet: Supp_S2
	T2D						95% CI		Model-fit	LRT
			OR	SE	z	p value	Lower	Upper	pseudo-R2	c2	df	p-value
	Full model:
		VAT	2.50132	0.616162	3.72	0	1.54344	4.05369	0.0786	-	-	-
		DXA abdominal fat	1.00209	0.173936	0.01	0.99	0.713119	1.40817
		BMI	0.839688	0.128132	-1.15	0.252	0.622629	1.13242
		age	1.0177	0.0120463	1.48	0.138	0.994361	1.04159
	drop VAT:
		DXA abdominal fat	1.53458	0.174087	3.78	0	1.22865	1.91669	0.0673	14.423	1	0.000146005
		BMI	1.21743	0.136313	1.76	0.079	0.977548	1.51618
		age	1.03828	0.0114956	3.39	0.001	1.01599	1.06106
	drop DXA:
		VAT	2.50641	0.432693	5.32	0	1.78692	3.51559	0.0786	0.0001552	1	0.99006
		BMI	0.839676	0.128095	-1.15	0.252	0.62267	1.13231
		age	1.01767	0.0116697	1.53	0.127	0.995049	1.0408
	drop BMI:
		VAT	2.07694	0.396562	3.83	0	1.42856	3.01959	0.0776	1.8871	1	0.169529
		DXA abdominal fat	1.00228	0.176053	0.01	0.99	0.710347	1.41417
		age	1.02243	0.0118777	1.91	0.056	0.99941	1.04597
	drop DXA & BMI:
		VAT	2.08148	0.179847	8.48	0	1.75722	2.46558	0.0776	1.88728	2	0.389208
		age	1.02239	0.0114987	1.97	0.049	1.0001	1.04518
	drop VAT & BMI:
		DXA abdominal fat	1.81191	0.136993	7.86	0	1.56235	2.10132	0.0648	18.2768	2	0.000107461
		age	1.03678	0.011564	3.24	0.001	1.01436	1.0597
	drop VAT & DXA:
		BMI	1.64613	0.119339	6.88	0	1.42808	1.89746	0.0575	26.9682	2	1.39292e-06
		age	1.04245	0.0113774	3.81	0	1.02038	1.06499
	Supplementary Table S2. Type 2 diabetes (T2D) multiple regression analyses. The likelihood ratio test (LRT)
	statistic p value is presented to assess the decline in model fit when one or more measures of adiposity are removed from
	the full model. Note that dropping total abdominal fat (DXA) and body mass index (BMI) do not diminish the model fit,
	while dropping VAT does (p << 0.05). The best-fit parsimonious model is high-lighted. For logistic regression, the
	pseudo-R2 model-fit statistic is analogous (but not directly comparable) to the ordinary least squares regression R2 statistic,
	known as the coefficient of determination. While R2 can be interpreted as the proportion of variance explained by the model,
	pseudo-R2 is loosely interpreted as the proportion of variation in risk liability explained by the model (StatCorp, Texas).

## Sheet: Supp_S3
	T2D					95% CI		Model
		beta	SE	t	p value	Lower	Upper	R2
A
	Visceral fat residuals:
	T2D ' ~
	DXA '	0.0029416	0.0435925	0.07	0.946	-0.0825332	0.0884164	0.0007
	BMI '	-0.0508772	0.0365207	-1.39	0.164	-0.122486	0.0207314
	Model prob > F				0.3791
B
	DXA & BMI residuals:
	T2D ''
	VAT ''	0.228892	0.0588475	3.89	0	0.113506	0.344278	0.0051
	Model prob > F				0.0001
	where residuals are for:	T2D ' = T2D ~ VAT + age
		DXA ' = DXA ~ VAT+ age
		BMI ' = BMI ~ VAT+ age
	&
		T2D '' = T2D ~ DXA + BMI + age
		VAT '' = VAT ~ DXA + BMI + age
Supplementary Table S3. Residuals analysis for type 2 diabetes (T2D). No residual association
remains (p=0.38) between T2D and total abdominal fat (DXA) and body mass index (BMI), when the
residuals for T2D, DXA and BMI are taken in relation to visceral adipose fat (VAT) area (A). The
residuals for T2D are on the logit scale, while the standardised DXA and BMI residuals use ordinary
least squares regression. By contrast, a small but statistically significant residual association remains
between T2D and VAT (B), when the residuals for T2D and VAT are taken in relation to DXA, BMI and age.
Despite co-linearity between VAT, DXA and BMI (see Table S1), these results strongly indicate that the
association between T2D and 3 measures of adiposity is primarily with VAT area. Note that for (A) both
coefficients are zero with tight confidence intervals (with explanatory variables ranging from -3 to +3).
This indicates we can be quite confident in accepting the model that T2D is conditionally independent
of BMI and abdominal body fat, conditonal upon visceral fat.

## Sheet: Supp_S4
	Hypertension						95% CI		Model-fit	LRT
			OR	SE	t	p value	Lower	Upper	pseudo-R2	c2	df	p-value
	Full model:
		VAT	1.9127	0.456568	2.72	0.007	1.19802	3.05374	0.0987	-	-	-
		DXA abdominal fat	0.828341	0.15022	-1.04	0.299	0.580555	1.18188
		BMI	1.19114	0.200271	1.04	0.298	0.856736	1.65607
		age	1.04594	0.0134361	3.5	0	1.01994	1.07261
	drop VAT:
		DXA abdominal fat	1.18525	0.154002	1.31	0.191	0.918781	1.529	0.0926	7.10647	1	0.00768062
		BMI	1.53246	0.197003	3.32	0.001	1.19115	1.97158
		age	1.06276	0.0111665	5.79	0	1.0411	1.08487
	drop DXA:
		VAT	1.62172	0.293814	2.67	0.008	1.13699	2.31308	0.0979	0.961082	1	0.326914
		BMI	1.18028	0.198149	0.99	0.323	0.849343	1.64016
		age	1.0492	0.0127508	3.95	0	1.0245	1.07449
	drop BMI:
		VAT	2.23405	0.423331	4.24	0	1.54099	3.23883	0.0978	1.14506	1	0.284586
		DXA abdominal fat	0.839205	0.148321	-0.99	0.321	0.593508	1.18661
		age	1.04114	0.0123287	3.4	0.001	1.01725	1.06558
	drop DXA & BMI:
		VAT	1.90001	0.165616	7.36	0	1.60162	2.25399	0.097	1.9918	2	0.36939
		age	1.04438	0.0114222	3.97	0	1.02223	1.067
	drop VAT & BMI:
		DXA abdominal fat	1.6923	0.137164	6.49	0	1.44373	1.98367	0.0831	18.0359	2	0.000121215
		age	1.05961	0.0109665	5.59	0	1.03833	1.08132
	drop VAT & DXA:
		BMI	1.74096	0.135727	7.11	0	1.49427	2.02838	0.0912	8.65961	2	0.0131701
		age	1.06447	0.0112433	5.92	0	1.04266	1.08674
	Supplementary Table S4. Hypertension (HT) multiple regression analyses. The likelihood ratio test (LRT) statistic is presented
	to assess the decline model fit when one or more measures of adiposity are removed from the full model. Note that dropping total abdominal fat (DXA)
	and body mass index (BMI) do not diminish the model fit, while dropping VAT does (p < 0.05). The best-fit parsimonious model is high-lighted.
	For logistic regression, the pseudo-R2 model-fit statistic is analogous (but not directly comparable) to the ordinary least squares regression R2 statistic,
	known as the coefficient of determination. While R2 can be interpreted as the proportion of variance explained by the model, pseudo-R2 is loosely
	interpreted as the proportion of variation in risk liability explained by the model (StatCorp, Texas).

## Sheet: Supp_S5
	Hypertension					95% CI		Model
		beta	SE	t	p value	Lower	Upper	R2
A
	Visceral fat residuals:
	HT ' ~
	DXA '	-0.0772377	0.0509722	-1.52	0.13	-0.177249	0.0227738	0.0013
	bmi '	0.0486661	0.0479706	1.01	0.311	-0.045456	0.142788
	Model prob > F				0.2342
B
	DXA & BMI residuals:
	HT '' ~							0.0044
	VAT ''	0.203459	0.0708549	2.87	0.004	0.0644358	0.342482
	Model prob > F				0.0042
	where residuals are for:	HT' = HT ~ VAT+ age
		DXA'= DXA ~ VAT+ age
		bmi' = BMI ~ VAT+ age
	&
		HT'' = HT ~ DXA + BMI + age
		vat'' = vat ~ DXA + BMI + age
Supplementary Table S5. Residuals analysis for hypertension (HT). No significant residual association remains (p=0.23) between
HT and total abdominal fat (DXA) and body mass index (BMI), when the residuals for T2D, DXA and BMI are taken in relation to
visceral adipose fat (VAT) area (A). The residuals for HT are on the logit scale, while the residuals for standardised
DXA and BMI use ordinary least squares regression. By contrast, a small but statistically significant residual association remains between HT and VAT (B),
when the residuals are taken for both HT and VAT in relation to DXA, BMI and age. Despite co-linearity between VAT, DXA and BMI, these results
strongly indicate that the association between HT and 3 measures of adiposity is primarily mediated by VAT area. Note that for (A) both coefficients are zero
with tight confidence intervals (with explanatory variables ranging from -3 to +3).

## Sheet: Supp_S6
		Carotid intima-media thickness (cIMT)					95% CI		LRT			Model fit (Wald)
			HR	SE	z	p value	Lower	Upper	c2	df	p-value	c2	df	p-value
	Full model:
		VAT	1.90849	0.40464	3.05	0.002	1.25956	2.89176	-	-	-	74.42	4	2.64289e-15
		DXA abdominal fat	0.698517	0.109284	-2.29	0.022	0.514049	0.94918
		BMI	0.999509	0.142407	0	0.997	0.755979	1.32149
		age	1.05475	0.0135376	4.15	0	1.02855	1.08162
	drop VAT:
		DXA abdominal fat	0.980521	0.103834	-0.19	0.853	0.79674	1.20669	10.176	1	0.00142281	64.73	3	5.72944e-14
		BMI	1.30994	0.13369	2.65	0.008	1.07246	1.60002
		age	1.06925	0.0129848	5.51	0	1.0441	1.09501
	drop DXA:
		VAT	1.35746	0.209037	1.98	0.047	1.00381	1.83571	5.741	1	0.0165734	60.2	3	5.32742e-13
		BMI	1.00431	0.143682	0.03	0.976	0.758734	1.32937
		age	1.06243	0.0127401	5.05	0	1.03775	1.0877
	drop BMI:
		VAT	1.90758	0.300424	4.1	0	1.40097	2.5974	0.0001	1	0.992021	73.44	3	7.82367e-16
		DXA abdominal fat	0.69851	0.109362	-2.29	0.022	0.51393	0.949382
		age	1.05475	0.0136672	4.11	0	1.0283	1.08188
	drop DXA & BMI:
		VAT	1.36324	0.0953915	4.43	0	1.18853	1.56363	5.742	2	0.0566423	59.58	2	1.15443e-13
		age	1.06237	0.0129223	4.97	0	1.03734	1.088
	drop VAT & BMI:
		DXA abdominal fat	1.23031	0.0768937	3.32	0.001	1.08847	1.39064	17.6732	2	0.000145316	48.04	2	3.70038e-11
		age	1.07201	0.0126437	5.9	0	1.04751	1.09708
	drop VAT & DXA:
		BMI	1.29046	0.0834359	3.94	0	1.13687	1.46481	10.211	2	0.00606331	61.36	2	4.74073e-14
		age	1.06924	0.0129878	5.51	0	1.04409	1.095
	Supplementary Table S6. Carotid intima-media thickness (cIMT) Cox multiple regression analyses. The likelihood ratio test (LRT) statistic
	is presented to assess the decline model fit when one or more measures of adiposity are removed from the full model, while the Wald statistic indicates the
	best overall model fit in predicting onset of sub-clinical atherosclerosis (cIMT). Note that dropping visceral adipose tissue (VAT) area and total abdominal fat
	(DXA) individually diminish the model fit and BMI provides the best Wald model fit when using one measure of adiposity. However, the regression beta coefficients
	are not interpretable when all three adiposity measures are retained in the model due to colinearity. Based upon the c21 and Wald statistics, baseline VAT and BMI
	perform equally well in predicting incident atherosclerosis (as measured by cIMT at follow up) and both are marginally more predictive of cIMT than DXA total
	abdominal fat. Hence two best-fit multiple regressions are presented in the main text for VAT and BMI.

## Sheet: Supp_S7
	Carotid intima-media thickness (cIMT)					95% CI
	(n= 801)	beta	se	t	p-value	Lower	Upper	R2
Residuals analysis
	Visceral fat:
	cIMT ' ~
	DXA '	0.0125692	0.0616793	0.2	0.839	-0.108505	0.133643	0.0005
	bmi '	-0.0187777	0.0369966	-0.51	0.612	-0.0914004	0.053845
	Model prob > F				0.19
	DXA + BMI
	cIMT '' ~
	VAT ''	0.0053825	0.0017964	3	0.003	0.0018563	0.0089087	0.1002
	age ''	0.0355488	0.0051454	6.91	0	0.0254486	0.0456489
	Model prob > F				0
	Residuals analysis
	where residuals are for:	cIMT' = cIMT ~ VAT+ age
		DXA'= DXA ~ VAT+ age, bmi' = BMI ~ VAT+ age
	&
		cIMT'' = cIMT ~ DXA + BMI
		vat'' = vat ~ DXA + BMI
		age '' = age ~ DXA + BMI
	Supplementary Table S7. Residuals analysis for carotid intima-mdeia thickness (cIMT). No significant residual association remains (p=0.19) between
	cIMT and total abdominal fat (DXA) and body mass index (BMI), when the residuals for cIMT, DXA and BMI are taken in relation to visceral adipose fat (VAT) area
	(A). Martingdale residuals are derived from the Cox regression analysis for cIMT, while the residuals for standarised DXA and BMI use ordinary least squares
	regression. By contrast, a small but statistically significant residual association remains between cIMT and VAT (B), when the residuals are taken for cIMT, VAT and
	age in relation to DXA and BMI. Despite co-linearity between VAT, DXA and BMI, these results indicate that the association between cIMT and 3 measures
	of adiposity is primarily mediated by VAT area. Note that for (A) both coefficients are zero with tight confidence intervals (with explanatory variables ranging
	from -3 to +3).

## Sheet: Supp_S8
		ALT					95% CI		Model-fit	LRT
			OR	SE	t	p-value	Lower	Upper	pseudo-R2	c2	df	p-value
	Full model:
		VAT	1.79053	0.245122	4.26	0	1.36916	2.34159	0.0938	-	-	-
		DXA abdominal fat	1.01937	0.108978	0.18	0.858	0.826675	1.25699
		BMI	0.956889	0.0923083	-0.46	0.648	0.792043	1.15604
		age	1.01673	0.006813	2.48	0.013	1.00347	1.03017
	drop VAT:
		DXA abdominal fat	1.39323	0.110492	4.18	0	1.19266	1.62753	0.0881	19.5572	1	9.76311e-06
		BMI	1.20985	0.0944713	2.44	0.015	1.03817	1.40994
		age	1.03077	0.0060542	5.16	0	1.01897	1.0427
	drop DXA:
		VAT	1.81993	0.189179	5.76	0	1.48447	2.23118	0.0938	0.03366	1	0.854432
		BMI	0.958093	0.0916934	-0.45	0.655	0.794226	1.15577
		age	1.01646	0.0066409	2.5	0.012	1.00352	1.02956
	drop BMI:
		VAT	1.72365	0.196364	4.78	0	1.37872	2.15487	0.0942	1.53349	1	0.21559
		DXA abdominal fat	1.01572	0.10797	0.15	0.883	0.824692	1.25099
		age	1.01787	0.006463	2.79	0.005	1.00528	1.03062
	drop DXA & BMI:
		VAT	1.74832	0.0898613	10.87	0	1.58078	1.93363	0.0942	1.5558	2	0.459369
		age	1.01762	0.0061877	2.87	0.004	1.00557	1.02982
	drop VAT & BMI:
		DXA abdominal fat	1.64229	0.0782348	10.41	0	1.49589	1.80301	0.0864	28.0981	2	7.91735e-07
		age	1.02949	0.0060476	4.95	0	1.01771	1.04142
	drop VAT & DXA:
		BMI	1.54944	0.0723536	9.38	0	1.41393	1.69795	0.0825	38.4204	2	4.54057e-09
		age	1.03443	0.0059799	5.86	0	1.02278	1.04622
	Supplementary Table S8. Multiple regression analyses for alanine aminotransaminase (ALT). The likelihood ratio test (LRT) statistic p value is
	presented to assess the decline model fit when one or more measures of adiposity are removed from the full model. For logistic regression, the pseudo-R2 model-fit
	statistic is analogous (but not directly comparable) to the ordinary least squares regression R2 statistic, known as the coefficient of determination. While R2 can be
	interpreted as the proportion of variance explained by the model, pseudo-R2 is loosely interpreted as the proportion of variation in risk liability explained by the model
	(StatCorp, Texas). Note that dropping total abdominal body fat (DXA) and body mass index (BMI) does not diminish the model fit, while dropping VAT does
	(p << 0.05). The best-fit parsimonious model is high-lighted. The same results are obtained using the quantitative assay trait for ALT (data not shown), but
	dichotomised ALT is presented here in order to be consistant with the main text. The quantitative ALT assay is used for the residuals analysis (see Table S9).

## Sheet: Supp_S9
		ALT					95% CI		Model
			beta	SE	t	p value	Lower	Upper	R2
	A
		Visceral fat residuals:
		ALT ' ~
		DXA '	0.0065927	0.0430271	0.15	0.878	-0.0777709	0.0909563	0.0001
		bmi '	-0.0159029	0.0365177	-0.44	0.663	-0.0875035	0.0556977
		Model prob > F				0.9036
	B
		DXA & BMI residuals:
		ALT '' ~
		VAT ''	0.228212	0.0535282	4.26	0	0.123258	0.333165	0.0057
		Model prob > F				0
		where residuals are for:	ALT' = ALT ~ VAT+ age + lf_5
			DXA'= DXA ~ VAT+ age + lf_5
			bmi' = BMI ~ VAT+ age + lf_5
		&
			ALT'' = ALT ~ DXA + BMI + age + lf_5
			vat'' = vat ~ DXA + BMI + age + lf_5
	Supplementary Table S9. Residuals analysis for for the quantitative trait (QT) / assay for alanine aminotransaminase (ALT). No residual association
	remains (p=0.90) between ALT and total abdominal fat (DXA) and body mass index (BMI), when the residuals for T2D, DXA and BMI are taken in relation to visceral
	adipose fat (VAT) area and age (A). By contrast, a small but statistically significant residual association remains between ALT and VAT (B), when the residuals for ALT
	and VAT are taken using DXA, BMI and age. All residuals are derived using ordinary least squares regression. Despite co-linearity between VAT, DXA and BMI, these
	results indicate that the association between ALT and 3 measures of adiposity is primarily mediated by VAT area. Note that for (A) both coefficients are zero with tight
	confidence intervals (with explanatory variables ranging from -3 to +3). Abbreviation: lf_5 - year of liver function assay measurement (quintile categorical variable
	included in all LFT regressions).

## Sheet: Supp_S10
		ALK					95% CI		Model-fit	LRT
			OR	SE	t	p-value	Lower	Upper	pseudo-R2	c2	df	p-value
	Full model:
		VAT	1.30903	0.170345	2.07	0.039	1.01434	1.68935	0.0943	-	-	-
		DXA abdominal fat	1.25659	0.128905	2.23	0.026	1.02772	1.53643
		BMI	0.981624	0.0862236	-0.21	0.833	0.826376	1.16604
		age	1.06078	0.0067929	9.21	0	1.04755	1.07417
	drop VAT:
		DXA abdominal fat	1.45412	0.107436	5.07	0	1.25809	1.6807	0.0931	4.70776	1	0.0300268
		BMI	1.09185	0.0770884	1.24	0.213	0.950751	1.2539
		age	1.06743	0.0060845	11.45	0	1.05557	1.07942
	drop DXA:
		VAT	1.59646	0.149059	5.01	0	1.32948	1.91705	0.0929	5.47196	1	0.019324
		BMI	0.995556	0.0872515	-0.05	0.959	0.838428	1.18213
		age	1.0572	0.0065125	9.03	0	1.04451	1.07004
	drop BMI:
		VAT	1.28474	0.135155	2.38	0.017	1.04537	1.57893	0.0941	6.24723	1	0.0124388
		DXA abdominal fat	1.25972	0.129147	2.25	0.024	1.03041	1.54007
		age	1.06101	0.0064264	9.78	0	1.04849	1.07368
	drop DXA & BMI:
		VAT	1.59146	0.0753253	9.82	0	1.45046	1.74616	0.0926	11.8715	2	0.0026433
		age	1.057	0.0061197	9.57	0	1.04507	1.06906
	drop VAT & BMI:
		DXA abdominal fat	1.56774	0.0731944	9.63	0	1.43065	1.71797	0.0924	12.458	2	0.0019714
		age	1.06655	0.006058	11.34	0	1.05474	1.07849
	drop VAT & DXA:
		BMI	1.45336	0.0640274	8.49	0	1.33313	1.58443	0.0856	32.7339	2	7.79679e-08
		age	1.07148	0.0060439	12.24	0	1.0597	1.08339
	Supplementary Table S10. Multiple regression analyses for alkaline phosphatase (ALK). The likelihood ratio test (LRT) statistic p value is presented to
	assess the decline model fit when one or more measures of adiposity are removed from the full model. The pseudo-R2 statistic can loosely be interpreted as the proportion
	of variation in ALK risk liability explained by the model (StatCorp, Texas). Note that dropping body mass index (BMI), VAT or DXA all nominally diminish model-fit
	(p < 0.05). Retaining both DXA and VAT (high-lighted model) provides the best model-fit (pseudo-R2=0.094) and interpretable ORs. Similar results are obtained using
	the quantitative assay trait for ALK (data not shown), although evidence of ALK association with VAT is stronger (p<<0.05). Dichotomised ALK results are presented
	here in order to be consistant with the main text. The quantitative ALK assay is used for the residuals analysis (see Table S11).

[truncated: 5 more sheets: Supp_S11, Supp_S12, Supp_S13, Supp_S14, Supp_S15]
